# Supplementary material for: Is there a relationship between isometric hamstrings-to-quadriceps torque ratio and athletes’ plyometric performance?
Source: PLoS One. 2023 Nov 16;18(11):e0294274. doi: 10.1371/journal.pone.0294274 (PMC10653514; doi:10.1371/journal.pone.0294274)
Supplement: S1 Data — (XLSX) [file pone.0294274.s001.xlsx]

## Sheet: Sheet1
									Tasks
	Subjects								DVJ			SLL			ST
		Quadriceps (F)	Hamestring (F)	Lever (m)	wight (Kg)	Quadriceps (N.m/kg)	Hamestring (N.m/kg)	H/Q ratio	Height	CT	RSI	Height	CT	RSI	Height	CT	RSI
	1	34.8	20.7	0.36	67	0.186985	0.111224	59.4828	0.239264	0.448333	0.533674	0.159781	0.417083	0.383092	0.27571	0.37	0.745163
	2	37	32	0.37	69	0.198406	0.171594	86.4865	0.388024	0.3325	1.16699	0.207826	0.44375	0.46834	0.402507	0.3325	1.21055
	3	37	29	0.44	86	0.189302	0.148372	78.3784	0.339828	0.487083	0.69768	0.201555	0.354583	0.568428	0.382335	0.405	0.944038
	4	37	32	0.36	60	0.222	0.192	86.4865	0.231825	0.327083	0.708763	0.137535	0.365	0.376807	0.310767	0.283333	1.09682
	5	33.5	20	0.41	70	0.196214	0.117143	59.7015	0.261379	0.440833	0.592921	0.166372	0.478333	0.347817	0.299455	0.349583	0.856604
	6	32.1	21.2	0.4	67	0.191642	0.126567	66.0436	0.220665	0.320417	0.688683	0.131858	0.3075	0.428807	0.220192	0.23875	0.922272
	7	37.2	32.9	0.45	82	0.204146	0.180549	88.4409	0.238932	0.404583	0.590563	0.121676	0.4	0.304189	0.295079	0.355417	0.830233
	8	31.7	27.5	0.46	82	0.177829	0.154268	86.7508	0.339828	0.487083	0.69768	0.201555	0.354583	0.568428	0.382335	0.405	0.944038
	9	31.8	23.1	0.42	75	0.17808	0.12936	72.6415	0.276676	0.5825	0.47498	0.130521	0.65125	0.200416	0.24795	0.380833	0.651072
	10	33.8	19.7	0.26	56	0.156929	0.0914643	58.284	0.228926	0.418333	0.547234	0.139781	0.367083	0.380789	0.25571	0.34	0.752089
	11	38	33	0.47	80	0.22325	0.193875	86.8421	0.338024	0.3625	0.93248	0.227826	0.448375	0.508115	0.422507	0.3525	1.1986
	12	36	28	0.34	75	0.1632	0.126933	77.7778	0.289828	0.457083	0.634082	0.181555	0.304583	0.596077	0.362335	0.375	0.966228
	13	38	33	0.46	71	0.246197	0.213803	86.8421	0.281825	0.357083	0.789241	0.157535	0.415	0.379601	0.330767	0.313333	1.05564
	14	32.5	19	0.31	59	0.170763	0.0998305	58.4615	0.211379	0.410833	0.514514	0.146372	0.428333	0.341725	0.279455	0.319583	0.874434
	15	33.1	22.2	0.5	78	0.212179	0.142308	67.0695	0.270665	0.350417	0.77241	0.151858	0.3575	0.424778	0.240192	0.26875	0.893739
	16	36.3	31.9	0.35	71	0.178944	0.157254	87.8788	0.188932	0.374583	0.504379	0.101676	0.35	0.290501	0.275079	0.325417	0.845312
	17	32.7	28.6	0.56	93	0.196903	0.172215	87.4618	0.389828	0.451708	0.863009	0.221555	0.404583	0.547613	0.402335	0.435	0.924909
	18	30.7	22.1	0.32	64	0.1535	0.1105	71.987	0.226676	0.5325	0.425683	0.110521	0.60125	0.183819	0.22795	0.350833	0.649738
	19	35.2	25.8	0.39	0.69	19.8957	14.5826	73.2955	0.280164	0.392708	0.713416	0.148627	0.426458	0.348515	0.283454	0.344931	0.82177
	20	34.7	27.6	0.4	75	0.185067	0.1472	79.5389	0.285369	0.452014	0.631328	0.161137	0.383965	0.419665	0.318389	0.325764	0.977361
	21	33.8	26.1	0.41	73	0.189836	0.146589	77.2189	0.261551	0.412854	0.633519	0.162994	0.44946	0.362644	0.313146	0.363861	0.860619
